# Supplementary material for: Clinical Symptom Patterns as Predictors of SARS-CoV-2 Infection in Healthcare Workers in Puerto Rico
Source: Int J Environ Res Public Health. 2025 Dec 19;23(1):8. doi: 10.3390/ijerph23010008 (PMC12841585; doi:10.3390/ijerph23010008)
Supplement: Supplementary file 1 [file ijerph-23-00008-s001.zip]

Archive with 1 entries (1 files):
- ijerph-3950561-supplementary.csv
