# Supplementary material for: Clinical Symptom Patterns as Predictors of SARS-CoV-2 Infection in Healthcare Workers in Puerto Rico
Source: Int J Environ Res Public Health. 2025 Dec 19;23(1):8. doi: 10.3390/ijerph23010008 (PMC12841585; doi:10.3390/ijerph23010008)
Supplement: Supplementary file 1 [file ijerph-23-00008-s001.zip › ijerph-3950561-supplementary.csv]

Supplementary table s1. Metadata of 132 participants
Participant_ID	Molecular_Test_(nasopharynx)	Type_of_participant	Age	Age_Range	Sex	BMI	BMI_Status	Profession	Symptoms	Symptoms_amount_category	Amount_of_Symptoms	Dry_cough	Difficulty_breathing	Tiredness	Diarrhea	Fever	Loss_of_smell	Loss_of_taste	Shaking_chills	Tremors_and_chills	Muscle_pain	Headaches	Sore_throat	Vomiting	Joint_pain	Pain_and_or_tightness_in_the_chest	Nasal_congestion	Sputum_phlegm_expul1on	Discoloration_of_the_fingers_and_or_toes	Stroke	Conjunctivitis	Excessive_tearing	Rash
2	Negative	UDH_Employee	57	51-60	Female	37.78554152	Obese	Nurse	No	none	0	0	0	0	0	0	0	0	0	0	0	0	0	0	0	0	0	0	0	0	0	0	0
3	Negative	UDH_Employee	50	41-50	Female	31.92878259	Obese	Other	Yes	4-Mar	3	0	0	1	0	0	0	0	0	0	1	1	0	0	0	0	0	0	0	0	0	0	0
4	Negative	UDH_Employee	62	61-70	Female	33.89118457	Obese	Medical_specialist	No	none	0	0	0	0	0	0	0	0	0	0	0	0	0	0	0	0	0	0	0	0	0	0	0
5	Negative	UDH_Employee	41	31-40	Female	0	Not_available	Medical_specialist	Yes	4-Mar	4	0	0	1	0	0	0	0	0	0	1	1	1	0	0	0	0	0	0	0	0	0	0
10	Negative	UDH_Employee	33	31-40	Male	27.43572084	Overweight	Nurse	Yes	2-Jan	2	0	0	0	0	0	0	0	0	0	0	1	1	0	0	0	0	0	0	0	0	0	0
12	Negative	UDH_Employee	35	31-40	Male	25.10186936	Overweight	Other	No	none	0	0	0	0	0	0	0	0	0	0	0	0	0	0	0	0	0	0	0	0	0	0	0
14	Negative	UDH_Employee	57	51-60	Female	26.77441406	Overweight	Nurse	No	none	0	0	0	0	0	0	0	0	0	0	0	0	0	0	0	0	0	0	0	0	0	0	0
15	Negative	Family_Member	60	51-60	Male	28.89	Overweight	Other	Yes	2-Jan	1	0	0	0	0	0	0	0	0	0	0	0	1	0	0	0	0	0	0	0	0	0	0
16	Negative	UDH_Employee	32	31-40	Female	20.59570313	Normal	Medical_specialist	No	none	0	0	0	0	0	0	0	0	0	0	0	0	0	0	0	0	0	0	0	0	0	0	0
18	Negative	UDH_Employee	30	21-30	Male	32.48477211	Obese	Medical_specialist	No	none	0	0	0	0	0	0	0	0	0	0	0	0	0	0	0	0	0	0	0	0	0	0	0
19	Negative	UDH_Employee	33	31-40	Male	23.40105601	Normal	Medical_specialist	Yes	4-Mar	3	1	0	1	0	0	0	0	0	0	0	1	0	0	0	0	0	0	0	0	0	0	0
20	Negative	UDH_Employee	26	21-30	Female	23.61596345	Normal	Medical_specialist	Yes	4-Mar	3	0	0	1	0	0	0	0	0	0	0	1	1	0	0	0	0	0	0	0	0	0	0
22	Negative	UDH_Employee	30	21-30	Female	31.23681641	Obese	Medical_specialist	No	none	0	0	0	0	0	0	0	0	0	0	0	0	0	0	0	0	0	0	0	0	0	0	0
23	Negative	UDH_Employee	55	51-60	Female	26.1446281	Overweight	Medical_specialist	Yes	2-Jan	2	0	0	1	0	0	0	0	0	0	0	1	0	0	0	0	0	0	0	0	0	0	0
24	Negative	UDH_Employee	31	31-40	Female	20.76733398	Normal	Medical_specialist	Yes	4-Mar	3	0	0	1	0	0	0	0	0	0	1	1	0	0	0	0	0	0	0	0	0	0	0
27	Negative	UDH_Employee	28	21-30	Female	21.39724246	Normal	Medical_specialist	Yes	2-Jan	1	0	0	1	0	0	0	0	0	0	0	0	0	0	0	0	0	0	0	0	0	0	0
32	Negative	UDH_Employee	38	31-40	Male	33.75	Obese	Medical_specialist	Yes	4-Mar	3	0	0	1	0	0	0	0	0	0	0	1	1	0	0	0	0	0	0	0	0	0	0
33	Negative	UDH_Employee	27	21-30	Female	18.4207609	Underweight	Other	Yes	2-Jan	1	0	0	1	0	0	0	0	0	0	0	0	0	0	0	0	0	0	0	0	0	0	0
34	Negative	UDH_Employee	64	61-70	Female	24.7495297	Normal	Nurse	Yes	2-Jan	1	0	1	0	0	0	0	0	0	0	0	0	0	0	0	0	0	0	0	0	0	0	0
35	Positive	UDH_Employee	32	31-40	Male	27.36591696	Overweight	Medical_specialist	Yes	4-Mar	4	0	0	0	0	0	1	1	0	0	1	1	0	0	0	0	0	0	0	0	0	0	0
38	Negative	UDH_Employee	62	61-70	Female	31.23681641	Obese	Other	No	none	0	0	0	0	0	0	0	0	0	0	0	0	0	0	0	0	0	0	0	0	0	0	0
43	Negative	UDH_Employee	58	51-60	Female	23.95759625	Normal	Nurse	No	none	0	0	0	0	0	0	0	0	0	0	0	0	0	0	0	0	0	0	0	0	0	0	0
44	Negative	UDH_Employee	39	31-40	Female	33.40702479	Obese	Nurse	Yes	10-May	8	0	0	1	1	1	0	0	1	1	1	1	1	0	0	0	0	0	0	0	0	0	0
45	Negative	UDH_Employee	54	51-60	Female	31.63865765	Obese	Nurse	No	none	0	0	0	0	0	0	0	0	0	0	0	0	0	0	0	0	0	0	0	0	0	0	0
502	Negative	MSC_Employee_or_Student	51	41-50	Female	21.25472411	Normal	Other	No	none	0	0	0	0	0	0	0	0	0	0	0	0	0	0	0	0	0	0	0	0	0	0	0
503	Negative	UDH_Employee	58	51-60	Female	39.85260771	Obese	Other	Yes	10-May	5	1	0	1	1	0	0	0	0	0	1	1	0	0	0	0	0	0	0	0	0	0	0
504	Negative	UDH_Employee	28	21-30	Female	25.82185491	Overweight	Nurse	Yes	2-Jan	1	0	0	0	0	0	0	0	0	0	0	1	0	0	0	0	0	0	0	0	0	0	0
505	Negative	UDH_Employee	42	41-50	Female	0	Not_available	Other	No	none	0	0	0	0	0	0	0	0	0	0	0	0	0	0	0	0	0	0	0	0	0	0	0
506	Negative	UDH_Employee	24	21-30	Male	27.27104065	Overweight	Technician	Yes	2-Jan	1	0	0	0	1	0	0	0	0	0	0	0	0	0	0	0	0	0	0	0	0	0	0
507	Negative	UDH_Employee	39	31-40	Female	0	Not_available	Nurse	Yes	2-Jan	1	0	0	0	0	0	0	0	0	0	0	1	0	0	0	0	0	0	0	0	0	0	0
508	Negative	UDH_Employee	54	51-60	Female	28.24265381	Overweight	Nurse	No	none	0	0	0	0	0	0	0	0	0	0	0	0	0	0	0	0	0	0	0	0	0	0	0
510	Positive	UDH_Employee	30	21-30	Female	0	Not_available	Medical_specialist	Yes	10-May	5	0	0	1	0	0	0	0	0	0	1	1	1	0	0	0	1	0	0	0	0	0	0
511	Negative	UDH_Employee	30	21-30	Female	29.17724609	Overweight	Other	No	none	0	0	0	0	0	0	0	0	0	0	0	0	0	0	0	0	0	0	0	0	0	0	0
512	Negative	UDH_Employee	53	51-60	Male	0	Not_available	Nurse	No	none	0	0	0	0	0	0	0	0	0	0	0	0	0	0	0	0	0	0	0	0	0	0	0
513	Negative	UDH_Employee	23	41-50	Male	22.8049308	Normal	Nurse	Yes	2-Jan	1	0	0	0	0	0	0	0	0	0	0	1	0	0	0	0	0	0	0	0	0	0	0
514	Negative	UDH_Employee	33	31-40	Female	26.6027832	Overweight	Nurse	No	none	0	0	0	0	0	0	0	0	0	0	0	0	0	0	0	0	0	0	0	0	0	0	0
515	Negative	MSC_Employee_or_Student	21	21-30	Female	0	Not_available	Other	No	none	0	0	0	0	0	0	0	0	0	0	0	0	0	0	0	0	0	0	0	0	0	0	0
516	Negative	UDH_Employee	25	21-30	Female	0	Not_available	Nurse	Yes	4-Mar	3	0	0	1	1	0	0	0	0	0	0	1	0	0	0	0	0	0	0	0	0	0	0
517	Negative	UDH_Employee	32	31-40	Male	24.26542353	Normal	Other	No	none	0	0	0	0	0	0	0	0	0	0	0	0	0	0	0	0	0	0	0	0	0	0	0
518	Positive	UDH_Employee	37	31-40	Male	29.68192907	Overweight	Medical_specialist	Yes	10-May	10	1	0	1	1	1	1	1	1	0	1	1	1	0	0	0	0	0	0	0	0	0	0
519	Negative	UDH_Employee	44	41-50	Female	24.20798898	Normal	Nurse	Yes	4-Mar	4	0	0	1	0	0	0	0	0	0	1	1	1	0	0	0	0	0	0	0	0	0	0
520	Negative	UDH_Employee	23	21-30	Female	24.27378035	Normal	Nurse	No	none	0	0	0	0	0	0	0	0	0	0	0	0	0	0	0	0	0	0	0	0	0	0	0
521	Negative	Family_Member	55	51-60	Female	29.18	Overweight	Other	Yes	2-Jan	2	0	1	0	0	0	0	0	0	0	0	0	1	0	0	0	0	0	0	0	0	0	0
522	Negative	UDH_Employee	59	51-60	Female	39.10177515	Obese	Nurse	Yes	10-May	6	1	0	1	1	0	0	0	0	0	1	1	1	0	0	0	0	0	0	0	0	0	0
523	Negative	UDH_Employee	35	31-40	Female	21.76300728	Normal	Other	Yes	4-Mar	3	0	0	1	0	0	0	0	1	0	0	1	0	0	0	0	0	0	0	0	0	0	0
524	Negative	UDH_Employee	32	31-40	Male	23.75	Normal	Nurse	No	none	0	0	0	0	0	0	0	0	0	0	0	0	0	0	0	0	0	0	0	0	0	0	0
525	Negative	UDH_Employee	45	41-50	Female	22.67170572	Normal	Other	Yes	10-May	6	1	0	1	1	0	0	1	0	0	0	1	1	0	0	0	0	0	0	0	0	0	0
526	Negative	UDH_Employee	29	21-30	Female	0	Not_available	Other	Yes	2-Jan	1	0	0	0	0	0	0	0	0	0	0	1	0	0	0	0	0	0	0	0	0	0	0
527	Negative	UDH_Employee	28	21-30	Female	0	Not_available	Medical_specialist	No	none	0	0	0	0	0	0	0	0	0	0	0	0	0	0	0	0	0	0	0	0	0	0	0
528	Negative	UDH_Employee	35	31-40	Female	0	Not_available	Nurse	Yes	2-Jan	1	0	0	0	0	0	0	0	0	0	0	1	0	0	0	0	0	0	0	0	0	0	0
529	Negative	UDH_Employee	21	21-30	Female	21.45385742	Normal	Other	Yes	2-Jan	2	0	0	1	0	0	0	0	0	0	1	0	0	0	0	0	0	0	0	0	0	0	0
530	Negative	MSC_Employee_or_Student	22	21-30	Female	21.9635503	Normal	Nurse	Yes	4-Mar	3	0	0	1	0	0	0	0	0	0	1	0	1	0	0	0	0	0	0	0	0	0	0
531	Negative	MSC_Employee_or_Student	22	21-30	Female	21.63076923	Normal	Other	Yes	2-Jan	1	0	0	0	0	0	0	0	0	0	1	0	0	0	0	0	0	0	0	0	0	0	0
532	Negative	UDH_Employee	63	61-70	Male	23.40105601	Normal	Medical_specialist	No	none	0	0	0	0	0	0	0	0	0	0	0	0	0	0	0	0	0	0	0	0	0	0	0
533	Negative	UDH_Employee	30	21-30	Female	0	Not_available	Other	No	none	0	0	0	0	0	0	0	0	0	0	0	0	0	0	0	0	0	0	0	0	0	0	0
534	Negative	MSC_Employee_or_Student	44	41-50	Female	21.45385742	Normal	Other	No	none	0	0	0	0	0	0	0	0	0	0	0	0	0	0	0	0	0	0	0	0	0	0	0
537	Negative	UDH_Employee	28	21-30	Female	43.34313215	Obese	Nurse	Yes	2-Jan	1	0	0	0	0	0	0	0	0	0	0	1	0	0	0	0	0	0	0	0	0	0	0
540	Negative	Family_Member	44	41-50	Male	27.12	Overweight	Other	Yes	2-Jan	1	0	0	0	0	0	0	0	0	0	0	1	0	0	0	0	0	0	0	0	0	0	0
541	Negative	MSC_Employee_or_Student	48	41-50	Female	0	Not_available	Nurse	Yes	2-Jan	2	0	0	0	0	0	0	0	0	0	1	1	0	0	0	0	0	0	0	0	0	0	0
542	Negative	UDH_Employee	29	21-30	Female	23.59183143	Normal	Other	No	none	0	0	0	0	0	0	0	0	0	0	0	0	0	0	0	0	0	0	0	0	0	0	0
544	Negative	UDH_Employee	39	31-40	Female	31.09001041	Obese	Other	No	none	0	0	0	0	0	0	0	0	0	0	0	0	0	0	0	0	0	0	0	0	0	0	0
545	Negative	UDH_Employee	27	21-30	Female	37.49333333	Obese	Nurse	No	none	0	0	0	0	0	0	0	0	0	0	0	0	0	0	0	0	0	0	0	0	0	0	0
546	Negative	UDH_Employee	48	41-50	Female	25.79053254	Overweight	Nurse	No	none	0	0	0	0	0	0	0	0	0	0	0	0	0	0	0	0	0	0	0	0	0	0	0
547	Negative	UDH_Employee	51	51-60	Female	0	Not_available	Nurse	No	none	0	0	0	0	0	0	0	0	0	0	0	0	0	0	0	0	0	0	0	0	0	0	0
548	Negative	UDH_Employee	55	51-60	Female	28.16389178	Overweight	Nurse	Yes	2-Jan	2	0	0	1	0	0	0	0	0	0	0	1	0	0	0	0	0	0	0	0	0	0	0
549	Negative	MSC_Employee_or_Student	48	41-50	Female	31.63865765	Obese	Medical_specialist	Yes	4-Mar	3	0	0	0	0	1	0	0	1	0	0	1	0	0	0	0	0	0	0	0	0	0	0
550	Negative	UDH_Employee	35	31-40	Male	0	Not_available	Other	Yes	2-Jan	2	0	0	1	1	0	0	0	0	0	0	0	0	0	0	0	0	0	0	0	0	0	0
551	Negative	UDH_Employee	40	31-40	Female	21.9096845	Normal	Medical_specialist	Yes	4-Mar	4	1	0	0	0	0	0	0	0	0	1	1	1	0	0	0	0	0	0	0	0	0	0
552	Negative	UDH_Employee	32	31-40	Female	34.32617188	Obese	Nurse	Yes	2-Jan	1	0	0	1	0	0	0	0	Refuse_to_answer	Refuse_to_answer	Refuse_to_answer	Refuse_to_answer	Refuse_to_answer	0	0	0	0	0	0	0	0	0	0
553	Negative	UDH_Employee	27	21-30	Female	23.17016602	Normal	Nurse	Yes	2-Jan	2	0	0	0	0	0	0	0	0	0	0	1	1	0	0	0	0	0	0	0	0	0	0
554	Negative	Family_Member	63	61-70	Male	0	Not_available	Other	Yes	10-May	9	1	0	1	1	1	1	1	1	0	0	1	1	0	0	0	0	0	0	0	0	0	0
555	Negative	UDH_Employee	57	51-60	Female	0	Not_available	General practitioner	No	none	0	0	0	0	0	0	0	0	Refuse_to_answer	0	0	0	0	0	0	0	0	0	0	0	0	0	0
559	Negative	MSC_Employee_or_Student	35	31-40	Male	35.09800296	Obese	Other	Yes	2-Jan	1	0	0	0	1	0	0	0	0	0	0	0	0	0	0	0	0	0	0	0	0	0	0
560	Negative	UDH_Employee	27	21-30	Female	0	Not_available	Nurse	No	none	0	0	0	0	0	0	0	0	0	0	0	0	0	0	0	0	0	0	0	0	0	0	0
561	Negative	UDH_Employee	27	21-30	Male	0	Not_available	Nurse	Yes	10-May	6	0	0	1	1	0	1	1	0	0	1	1	0	0	0	0	0	0	0	0	0	0	0
562	Negative	UDH_Employee	33	31-40	Female	35.50505051	Obese	Nurse	Yes	4-Mar	3	0	0	1	0	0	0	0	0	0	0	1	1	0	0	0	0	0	0	0	0	0	0
563	Positive	UDH_Employee	28	21-30	Female	23.40546968	Normal	Nurse	Yes	4-Mar	4	0	0	1	0	1	0	0	0	0	1	1	0	0	0	0	0	0	0	0	0	0	0
564	Positive	Family_Member	33	31-40	Male	31.38	Obese	Maintenance professional	Yes	4-Mar	3	1	0	1	0	0	0	0	0	0	1	0	0	0	0	0	0	0	0	0	0	0	0
565	Negative	MSC_Employee_or_Student	48	41-50	Female	28.87100025	Overweight	Nurse	Yes	10-May	6	0	1	0	1	0	1	1	0	0	0	1	1	0	0	0	0	0	0	0	0	0	0
566	Negative	MSC_Employee_or_Student	37	31-40	Female	19.4834971	Normal	Nurse	Yes	4-Mar	4	0	0	1	0	0	0	0	0	0	1	1	1	0	0	0	0	0	0	0	0	0	0
567	Negative	UDH_Employee	30	21-30	Female	22.2379149	Normal	Other	No	none	0	0	0	0	0	0	0	0	0	0	0	0	0	0	0	0	0	0	0	0	0	0	0
568	Negative	MSC_Employee_or_Student	58	51-60	Female	38.00821799	Obese	Other	No	none	0	0	0	0	0	0	0	0	0	0	0	0	0	0	0	0	0	0	0	0	0	0	0
569	Negative	UDH_Employee	65	61-70	Female	19.8374093	Normal	Nurse	Yes	2-Jan	1	0	0	1	0	0	0	0	0	0	0	0	0	0	0	0	0	0	0	0	0	0	0
570	Negative	MSC_Employee_or_Student	29	21-30	Female	17.2265538	Underweight	Other	No	none	0	0	0	0	0	0	0	0	0	0	0	0	0	0	0	0	0	0	0	0	0	0	0
571	Negative	UDH_Employee	31	31-40	Female	26.25395001	Overweight	Nurse	Yes	4-Mar	3	0	0	1	0	0	0	0	0	0	1	1	0	0	0	0	0	0	0	0	0	0	0
572	Negative	UDH_Employee	25	21-30	Female	15.62222222	Underweight	Nurse	Yes	2-Jan	2	1	0	1	0	0	0	0	0	0	0	0	0	0	0	0	0	0	0	0	0	0	0
573	Negative	Family_Member	34	31-40	Male	25.8	Overweight	Other	Yes	2-Jan	2	0	0	1	0	0	0	0	0	0	1	0	0	0	0	0	0	0	0	0	0	0	0
574	Negative	UDH_Employee	33	31-40	Female	31.88208617	Obese	Other	Yes	2-Jan	2	0	0	1	0	0	0	0	0	0	0	0	0	0	1	0	0	0	0	0	0	0	0
575	Negative	UDH_Employee	57	41-50	Female	47.54942768	Obese	Nurse	Yes	4-Mar	3	1	0	1	0	0	0	0	0	0	1	0	0	0	0	0	0	0	0	0	0	0	0
576	Negative	UDH_Employee	27	21-30	Female	42.15520282	Obese	Nurse	No	none	0	0	0	0	0	0	0	0	0	0	0	0	0	0	0	0	0	0	0	0	0	0	0
577	Negative	MSC_Employee_or_Student	38	31-40	Female	32.23633157	Obese	Medical_specialist	No	none	0	0	0	0	0	0	0	0	0	0	0	0	0	0	0	0	0	0	0	0	0	0	0
578	Negative	UDH_Employee	29	21-30	Female	22.67132491	Normal	Medical_specialist	No	none	0	0	0	0	0	0	0	0	0	0	0	0	0	0	0	0	0	0	0	0	0	0	0
579	Negative	Family_Member	21	21-30	Female	21.92	Normal	Other	Yes	2-Jan	1	0	0	1	0	0	0	0	0	0	0	0	0	0	0	0	0	0	0	0	0	0	0
580	Negative	UDH_Employee	25	21-30	Female	0	Not_available	Nurse	Yes	2-Jan	1	0	0	1	0	0	0	0	0	0	0	0	0	0	0	0	0	0	0	0	0	0	0
581	Negative	MSC_Employee_or_Student	41	41-50	Female	0	Not_available	Other	No	none	0	0	0	0	0	0	0	0	0	0	0	0	0	0	0	0	0	0	0	0	0	0	0
582	Negative	Family_Member	59	51-60	Female	32.44	Obese	Other	Yes	4-Mar	4	1	0	1	0	0	0	0	0	0	1	0	1	0	0	0	0	0	0	0	0	0	0
583	Negative	UDH_Employee	41	41-50	Female	29.83410494	Overweight	Nurse	Yes	2-Jan	1	0	0	1	0	0	0	0	0	0	0	0	0	0	0	0	0	0	0	0	0	0	0
584	Negative	UDH_Employee	43	41-50	Female	43.39506173	Obese	Nurse	Yes	4-Mar	3	0	0	1	0	0	0	0	0	0	1	1	0	0	0	0	0	0	0	0	0	0	0
585	Negative	MSC_Employee_or_Student	53	51-60	Female	0	Not_available	Technician	Yes	10-May	9	1	0	1	1	0	1	1	1	0	1	1	1	0	0	0	0	0	0	0	0	0	0
586	Negative	MSC_Employee_or_Student	50	41-50	Male	31.64473684	Obese	Other	No	none	0	0	0	0	0	0	0	0	0	0	0	0	0	0	0	0	0	0	0	0	0	0	0
588	Negative	UDH_Employee	54	51-60	Female	30.1	Overweight	Nurse	Yes	2-Jan	2	0	0	0	0	0	0	0	0	0	1	0	0	0	1	0	0	0	0	0	0	0	0
589	Negative	UDH_Employee	62	61-70	Female	28.16389178	Overweight	Nurse	No	none	0	0	0	0	0	0	0	0	0	0	0	0	0	0	0	0	0	0	0	0	0	0	0
591	Negative	UDH_Employee	59	51-60	Female	0	Not_available	Other	Yes	2-Jan	1	0	0	0	0	0	0	0	0	0	0	0	0	0	1	0	0	0	0	0	0	0	0
592	Negative	UDH_Employee	61	61-70	Female	36.04248047	Obese	Nurse	Yes	10-May	7	1	1	1	0	0	0	0	0	0	0	1	1	0	1	1	0	0	0	0	0	0	0
593	Negative	UDH_Employee	42	41-50	Female	0	Not_available	Other	Yes	4-Mar	4	0	0	1	0	0	0	0	0	0	0	1	1	0	0	0	1	0	0	0	0	0	0
597	Negative	MSC_Employee_or_Student	59	51-60	Female	23.91156463	Normal	Medical_specialist	No	none	0	0	0	0	0	0	0	0	0	0	0	0	0	0	0	0	0	0	0	0	0	0	0
599	Negative	UDH_Employee	48	41-50	Male	28.79332073	Overweight	Medical_specialist	No	none	0	0	0	0	0	0	0	0	0	0	0	0	0	0	0	0	0	0	0	0	0	0	0
600	Negative	MSC_Employee_or_Student	28	21-30	Male	36.6770482	Obese	Other	Yes	2-Jan	1	0	0	0	0	0	0	0	0	0	0	0	0	0	0	0	0	0	0	0	0	0	1
601	Negative	UDH_Employee	36	31-40	Male	0	Not_available	Medical_specialist	Yes	2-Jan	2	0	0	0	1	0	0	0	0	0	0	1	0	0	0	0	0	0	0	0	0	0	0
602	Negative	Family_Member	21	21-30	Male	20.22	Normal	Other	No	none	0	0	0	0	0	0	0	0	0	0	0	0	0	0	0	0	0	0	0	0	0	0	0
603	Negative	UDH_Employee	48	41-50	Female	32.22083333	Obese	Other	No	none	0	0	0	0	0	0	0	0	0	0	0	0	0	0	0	0	0	0	0	0	0	0	0
604	Negative	MSC_Employee_or_Student	47	41-50	Female	30.54136316	Obese	Other	Yes	10-May	5	0	0	0	0	0	0	0	0	0	1	1	0	0	1	0	1	0	0	0	0	0	1
605	Negative	MSC_Employee_or_Student	25	21-30	Female	21.96321492	Normal	Other	Yes	4-Mar	3	Does_0t_k0w	0	1	0	0	0	0	0	0	0	1	1	0	0	0	0	0	0	0	0	0	0
606	Negative	MSC_Employee_or_Srudent	61	51-60	Male	0	Not_available	Other	Yes	2-Jan	2	0	0	0	1	0	0	0	0	0	0	1	0	0	0	0	0	0	0	0	0	0	0
607	Negative	MSC_Employee_or_Srudent	48	41-50	Female	25.15142353	Overweight	Other	Yes	10-May	5	0	0	1	0	0	0	0	1	1	1	0	1	0	0	0	0	0	0	0	0	0	0
608	Negative	MSC_Employee_or_Srudent	29	21-30	Female	22.31165453	Normal	Other	No	none	0	0	0	0	0	0	0	0	0	0	0	0	0	0	0	0	0	0	0	0	0	0	0
609	Negative	UDH_Employee	59	51-60	Female	26.28970414	Overweight	Nurse	Yes	10-May	7	1	1	1	0	0	0	0	0	0	0	1	1	0	0	1	1	0	0	0	0	0	0
611	Negative	UDH_Employee	54	51-60	Female	36.31015369	Obese	Medical_specialist	No	none	0	0	0	0	0	0	0	0	0	0	0	0	0	0	0	0	0	0	0	0	0	0	0
612	Negative	UDH_Employee	61	61-70	Female	0	Not_available	Nurse	No	none	0	0	0	0	0	0	0	0	0	0	0	0	0	0	0	0	0	0	0	0	0	0	0
614	Negative	UDH_Employee	56	51-60	Female	27.43572084	Overweight	Nurse	No	none	0	0	0	0	0	0	0	0	0	0	0	0	0	0	0	0	0	0	0	0	0	0	0
615	Negative	UDH_Employee	60	51-60	Female	26.15304077	Overweight	Other	Yes	2-Jan	1	0	1	0	0	0	0	0	0	0	0	0	0	0	0	0	0	0	0	0	0	0	0
616	Negative	MSC_Employee_or_Student	55	51-60	Female	30.49497271	Obese	Other	Yes	2-Jan	2	0	0	0	0	0	0	0	0	0	0	0	0	0	1	0	1	0	0	0	0	0	0
617	Negative	MSC_Employee_or_Student	33	31-40	Female	26.21415974	Overweight	Other	Yes	4-Mar	3	0	0	1	0	0	0	0	0	0	0	1	0	0	1	0	0	0	0	0	0	0	0
618	Negative	UDH_Employee	57	51-60	Female	41.69719043	Obese	Other	Yes	2-Jan	1	0	0	0	0	0	0	0	0	0	0	1	0	0	0	0	0	0	0	0	0	0	0
619	Negative	UDH_Employee	56	51-60	Female	24.79717813	Normal	Nurse	Yes	10-May	5	1	0	1	0	0	0	0	0	0	0	1	0	0	0	0	1	1	0	0	0	0	0
620	Negative	MSC_Employee_or_Student	28	21-30	Female	20.36911061	Normal	Other	No	none	0	0	0	0	0	0	0	0	0	0	0	0	0	0	0	0	0	0	0	0	0	0	0
621	Negative	UDH_Employee	55	51-60	Female	33.27810651	Obese	Technician	No	none	0	0	0	0	0	0	0	0	0	0	0	0	0	0	0	0	0	0	0	0	0	0	0
630	Negative	UDH_Employee	30	21-30	Female	23.6252888	Normal	Nurse	Yes	2-Jan	2	0	0	1	0	0	0	0	0	0	0	0	0	0	0	0	1	0	0	0	0	0	0
631	Negative	UDH_Employee	34	31-40	Male	25.7658179	Overweight	Medical_specialist	No	none	0	0	0	0	0	0	0	0	0	0	0	0	0	0	0	0	0	0	0	0	0	0	0
642	Negative	MSC_Employee_or_Student	49	41-50	Female	23.40894901	Normal	Medical_specialist	Yes	4-Mar	3	0	0	0	0	0	0	0	0	0	1	0	1	0	0	0	1	0	0	0	0	0	0
651	Positive	UDH_Employee	49	41-50	Female	25.42065557	Overweight	Other	Yes	4-Mar	3	0	0	0	0	0	0	1	0	0	0	1	1	0	0	0	0	0	0	0	0	0	0
652	Negative	UDH_Employee	51	51-60	Female	21.70573409	Normal	Other	Yes	4-Mar	3	1	0	0	0	0	0	0	0	0	0	0	0	0	0	0	1	1	0	0	0	0	0
